# Supplementary material for: Morphogenesis of sound creates acoustic rainbows
Source: Sci Adv. 2025 Jun 11;11(24):eads7497. doi: 10.1126/sciadv.ads7497 (PMC12153974; doi:10.1126/sciadv.ads7497)
Supplement: Supplementary file 2 — Movies S1 to S4 [file sciadv.ads7497_movies_s1_to_s4.zip]

Archive with 4 entries (4 files):
- ads7497_movie_s1.mp4
- ads7497_movie_s2.mp4
- ads7497_movie_s3.mp4
- ads7497_movie_s4.mp4
